# Supplementary material for: Gut microbial communities from patients with anorexia nervosa do not influence body weight in recipient germ-free mice
Source: Gut Microbes. 2021 Mar 26;13(1):1897216. doi: 10.1080/19490976.2021.1897216 (PMC8007138; doi:10.1080/19490976.2021.1897216)
Supplement: Supplemental Material [file KGMI_A_1897216_SM5534.zip]

Archive with 7 entries (7 files):
- Document.rtf
- SuppFig1.pdf
- SuppFig2.pdf
- SuppFig3.pdf
- SuppFig4.pdf
- SuppFig5.pdf
- SuppFig6.pdf
